# Supplementary material for: Activation of the STAT3 Signaling Pathway by the RNA-Dependent RNA Polymerase Protein of Arenavirus
Source: Viruses. 2021 May 25;13(6):976. doi: 10.3390/v13060976 (PMC8225222; doi:10.3390/v13060976)
Supplement: Supplementary file 1 [file viruses-13-00976-s001.zip]

Archive with 1 entries (1 files):
- viruses-1216439-supplementary.pdf
